# Supplementary material for: Digital Twins in Orthopedics and Trauma: Concepts, Emerging Evidence, and Barriers to Clinical Translation
Source: J Clin Med. 2026 May 27;15(11):4127. doi: 10.3390/jcm15114127 (PMC13257615; doi:10.3390/jcm15114127)
Supplement: Supplementary file 1 [file jcm-15-04127-s001.zip]

Archive with 1 entries (1 files):
- jcm-4301602-supplementary.pdf
